# Supplementary material for: Using a Deep Learning Model to Address Interobserver Variability in the Evaluation of Ulcerative Colitis (UC) Severity
Source: J Pers Med. 2023 Nov 8;13(11):1584. doi: 10.3390/jpm13111584 (PMC10672717; doi:10.3390/jpm13111584)
Supplement: Supplementary file 1 [file jpm-13-01584-s001.zip]

Archive with 1 entries (1 files):
- jpm-2683854-supplementary.pdf
